# Supplementary material for: Antioxidant and Anti-Inflammatory Effects of Traditional Medicinal Plants for Urolithiasis: A Scoping Review
Source: Plants (Basel). 2025 Jul 2;14(13):2032. doi: 10.3390/plants14132032 (PMC12252011; doi:10.3390/plants14132032)
Supplement: Supplementary file 1 [file plants-14-02032-s001.zip]

Archive with 1 entries (1 files):
- plants-3718663-supplementary.pdf
